# Supplementary material for: Bibliometric analysis of the links between embryo transfer and endometrial receptivity: Mapping knowledge landscapes and emerging trends (2005–2024)
Source: Medicine (Baltimore). 2025 Apr 25;104(17):e42014. doi: 10.1097/MD.0000000000042014 (PMC12040057; doi:10.1097/MD.0000000000042014)
Supplement: Supplementary file 1 [file medi-104-e42014-s001.xlsx]

## Sheet: Sheet1
year	citations	publications
2005	8	13
2006	58	29
2007	142	16
2008	233	27
2009	310	24
2010	418	28
2011	512	34
2012	712	46
2013	1007	52
2014	1264	58
2015	1430	63
2016	1819	73
2017	1992	96
2018	2450	92
2019	3238	113
2020	4199	147
2021	5738	153
2022	5817	158
2023	6246	160
2024	3965	96
