# Supplementary material for: Bibliometric analysis of the links between embryo transfer and endometrial receptivity: Mapping knowledge landscapes and emerging trends (2005–2024)
Source: Medicine (Baltimore). 2025 Apr 25;104(17):e42014. doi: 10.1097/MD.0000000000042014 (PMC12040057; doi:10.1097/MD.0000000000042014)
Supplement: Supplementary file 2 [file medi-104-e42014-s002.xlsx]

## Sheet: Sheet1
Sources	Articles
FERTILITY AND STERILITY	117
HUMAN REPRODUCTION	103
REPRODUCTIVE BIOMEDICINE ONLINE	78
JOURNAL OF ASSISTED REPRODUCTION AND GENETICS	56
REPRODUCTIVE SCIENCES	56
FRONTIERS IN ENDOCRINOLOGY	51
REPRODUCTIVE BIOLOGY AND ENDOCRINOLOGY	49
AMERICAN JOURNAL OF REPRODUCTIVE IMMUNOLOGY	31
INTERNATIONAL JOURNAL OF MOLECULAR SCIENCES	29
BIOLOGY OF REPRODUCTION	27
