# Supplementary material for: Bibliometric analysis of the links between embryo transfer and endometrial receptivity: Mapping knowledge landscapes and emerging trends (2005–2024)
Source: Medicine (Baltimore). 2025 Apr 25;104(17):e42014. doi: 10.1097/MD.0000000000042014 (PMC12040057; doi:10.1097/MD.0000000000042014)
Supplement: Supplementary file 3 [file medi-104-e42014-s003.xlsx]

## Sheet: Sheet1
sort by :citation:highest first	citations average per year	total citations
Cyclic Decidualization of the Human Endometrium in Reproductive Health and Failure Gellersen, B and Brosens, JJ Dec 2014 ENDOCRINE REVIEWS 35 (6) , pp.851-905	62.55	686
Endometrial receptivity markers, the journey to successful embryo implantation Achache, H and Revel, A Nov-dec 2006 HUMAN REPRODUCTION UPDATE 12 (6) , pp.731-746	31.89	606
Fresh versus Frozen Embryos for Infertility in the Polycystic Ovary Syndrome Chen, ZJ; Shi, YH; (...); Legro, RS Aug 11 2016 NEW ENGLAND JOURNAL OF MEDICINE 375 (6) , pp.523-533	57.56	518
Evidence that the endometrial microbiota has an effect on implantation success or failure Moreno, I; Codoñer, FM; (...); Simon, C Dec 2016 AMERICAN JOURNAL OF OBSTETRICS AND GYNECOLOGY 215 (6) , pp.684-703	53.33	480
Evidence of impaired endometrial receptivity after ovarian stimulation for in vitro fertilization: a prospective randomized trial comparing fresh and frozen-thawed embryo transfer in normal responders Shapiro, BS; Daneshmand, ST; (...); Thomas, S Aug 2011 FERTILITY AND STERILITY 96 (2) , pp.344-348	32.14	450
Fresh embryo transfer versus frozen embryo transfer in in vitro fertilization cycles: a systematic review and meta-analysis Roque, M; Lattes, K; (...); Checa, MA Jan 2013 FERTILITY AND STERILITY 99 (1) , pp.156-162	33.33	400
Physiological and molecular determinants of embryo implantation Zhang, S; Lin, HY; (...); Armant, DR Oct 2013 MOLECULAR ASPECTS OF MEDICINE 34 (5) , pp.939-980	31.08	373
Transfer of Fresh versus Frozen Embryos in Ovulatory Women Shi, YH; Sun, Y; (...); Chen, ZJ Jan 11 2018 NEW ENGLAND JOURNAL OF MEDICINE 378 (2) , pp.126-136	49.57	347
Seminal plasma and male factor signalling in the female reproductive tract Robertson, SA Oct 2005 CELL AND TISSUE RESEARCH 322 (1) , pp.43-52	17.15	343
The endometrial receptivity array for diagnosis and personalized embryo transfer as a treatment for patients with repeated implantation failure Ruiz-Alonso, M; Blesa, D; (...); Simón, C Sep 2013 FERTILITY AND STERILITY 100 (3) , pp.818-824	28	336
Investigation and treatment of repeated implantation failure following IVF-ET Margalioth, EJ; Ben-Chetrit, A; (...); Eldar-Geva, T Dec 2006 HUMAN REPRODUCTION 21 (12) , pp.3036-3043	17.37	330
Recurrent Implantation Failure-update overview on etiology, diagnosis, treatment and future directions Bashiri, A; Halper, KI and Orvieto, R Dec 5 2018 REPRODUCTIVE BIOLOGY AND ENDOCRINOLOGY 16	45.43	318
Fresh versus elective frozen embryo transfer in IVF/ICSI cycles: a systematic review and meta-analysis of reproductive outcomes Roque, M; Haahr, T; (...); Humaidan, P Jan-feb 2019 HUMAN REPRODUCTION UPDATE 25 (1) , pp.2-14	49	294
Conventional and modern markers of endometrial receptivity: a systematic review and meta-analysis Craciunas, L; Gallos, I; (...); Coomarasamy, A Mar-apr 2019 HUMAN REPRODUCTION UPDATE 25 (2) , pp.202-223	45.67	274
Implantation failure: molecular mechanisms and clinical treatment Cakmak, H and Taylor, HS Mar-apr 2011 HUMAN REPRODUCTION UPDATE 17 (2) , pp.242-253	18.29	256
Endometrial receptivity is affected in women with high circulating progesterone levels at the end of the follicular phase: a functional genomics analysis Labarta, E; Martínez-Conejero, JA; (...); Bosch, E Jul 2011 HUMAN REPRODUCTION 26 (7) , pp.1813-1825	17.29	242
Endometrium in PCOS: Implantation and predisposition to endocrine CA Giudice, LC Jun 2006 BEST PRACTICE & RESEARCH CLINICAL ENDOCRINOLOGY & METABOLISM 20 (2) , pp.235-244	12.63	240
Fresh versus frozen embryo transfer: backing clinical decisions with scientific and clinical evidence Evans, J; Hannan, NJ; (...); Rombauts, LJF Nov-dec 2014 HUMAN REPRODUCTION UPDATE 20 (6) , pp.808-821	21.27	234
Bridging endometrial receptivity and implantation: network of hormones, cytokines, and growth factors Singh, M; Chaudhry, P and Asselin, E Jul 2011 JOURNAL OF ENDOCRINOLOGY 210 (1) , pp.5-14	16.36	229
Oocyte number as a predictor for ovarian hyperstimulation syndrome and live birth: an analysis of 256,381 in vitro fertilization cycles Steward, RG; Lan, L; (...); Muasher, SJ Apr 2014 FERTILITY AND STERILITY 101 (4) , pp.967-973	20.73	228
